# Supplementary material for: Prevalence of heterozygous and homozygous 9p21 deletions in human cancer: a tissue microarray study on 4,999 tumors from 125 different tumor types
Source: Mol Med. 2026 Jun 27;32:95. doi: 10.1186/s10020-026-01542-0 (PMC13312514; doi:10.1186/s10020-026-01542-0)
Supplement: Supplementary file 1 — Supplementary Material 1. [file 10020_2026_1542_MOESM1_ESM.xlsx]

## Sheet: 9p21 FISH analysis raw data 
			9p21 FISH result
	Tumor entity	on TMA (n)	analyzable (n)	normal (%)	het. del. (%)	hom. del. (%)	count	Ranking ALLE Deletionen		n	Deletion (het/hom)	davon het	davon hom		Ranking hetero Deletionen	% het Del		Ranking homo Deletionen	% homo Del
Tumors of the skin	Basal cell carcinoma of the skin	89	37	94.5946	2.7027	2.7027	1	Gallbladder Klatskin tumor	1	1	100	100	0		Gallbladder Klatskin tumor	100		Mesothelioma, biphasic	47.8261
	Squamous cell carcinoma of the skin	145	70	58.5714	34.2857	7.14286	2	Pancreatic/Ampullary adenocarcinoma	37	23	60.8696	26.087	34.7826		Acinar cell carcinoma of the pancreas	42.8571		Ductal adenocarcinoma of the pancreas	44.6809
	Malignant melanoma	65	17	41.1765	29.4118	29.4118	3	Malignant melanoma	65	17	58.8235	29.4118	29.4118		Squamous cell carcinoma of the skin	34.2857		Chondrosarcoma	42.8571
	Malignant melanoma lymph node metastasis	86	64	56.25	26.5625	17.1875	4	Ductal adenocarcinoma of the pancreas	128	94	58.5106	13.8298	44.6809		Osteosarcoma	33.3333		Urothelial carcinoma of the kidney pelvis	36.3636
	Merkel cell carcinoma	2	1	100	0	0	5	Acinar cell carcinoma of the pancreas	10	7	57.1429	42.8571	14.2857		Leiomyosarcoma	31.3725		Pancreatic/Ampullary adenocarcinoma	34.7826
Tumors of the head and neck	Squamous cell carcinoma of the larynx	109	89	57.3034	23.5955	19.1011	6	Squamous cell carcinoma of the bladder	22	21	57.1429	28.5714	28.5714		Squamous cell carcinoma of the esophagus	30.7692		Malignant peripheral nerve sheath tumor (MPNST)	30.7692
	Squamous cell carcinoma of the pharynx	60	51	76.4706	15.6863	7.84314	7	Chondrosarcoma	15	7	57.1429	14.2857	42.8571		Diffuse large B-cell lymphoma (DLBCL) in the testis	30.7692		Malignant melanoma	29.4118
	Oral squamous cell carcinoma (floor of the mouth)	130	116	75.8621	12.931	11.2069	8	Mesothelioma, biphasic	29	23	52.1739	4.34783	47.8261		Adenocarcinoma of the esophagus	30.137		Squamous cell carcinoma of the bladder	28.5714
	Pleomorphic adenoma of the parotid gland	50	44	100	0	0	9	Squamous cell carcinoma of the esophagus	76	52	50	30.7692	19.2308		Malignant melanoma	29.4118		Sarcoma, not otherwise specified (NOS)	26.5306
	Warthin tumor of the parotid gland	49	41	100	0	0	10	Sarcoma, not otherwise specified (NOS)	74	49	48.9796	22.449	26.5306		Squamous cell carcinoma of the bladder	28.5714		Urothelial carcinoma, pT2-4 G3	25.9843
	Basal cell adenoma of the salivary gland	15	14	100	0	0	11	Malignant peripheral nerve sheath tumor (MPNST)	15	13	46.1538	15.3846	30.7692		Squamous cell carcinoma of the vulva	27.4074		Mucinous carcinoma of the ovary	24.2424
Tumors of the lung, pleura and thymus	Adenocarcinoma of the lung	196	149	72.4832	14.7651	12.7517	12	Squamous cell carcinoma of the vulva	157	135	45.9259	27.4074	18.5185		Malignant melanoma lymph node metastasis	26.5625		Mesothelioma, epithelioid	22.2222
	Squamous cell carcinoma of the lung	80	66	59.0909	25.7576	15.1515	13	Urothelial carcinoma of the kidney pelvis	62	55	45.4545	9.09091	36.3636		Pancreatic/Ampullary adenocarcinoma	26.087		Non-invasive papillary urothelial carcinoma, pTa G3	20
	Mesothelioma, epithelioid	40	27	62.963	14.8148	22.2222	14	Malignant melanoma lymph node metastasis	86	64	43.75	26.5625	17.1875		Squamous cell carcinoma of the lung	25.7576		Squamous cell carcinoma of the esophagus	19.2308
	Mesothelioma, biphasic	29	23	47.8261	4.34783	47.8261	15	Squamous cell carcinoma of the larynx	109	89	42.6966	23.5955	19.1011		Squamous cell carcinoma of the vagina	23.8095		Squamous cell carcinoma of the larynx	19.1011
	Thymoma	29	27	92.5926	3.7037	3.7037	16	Osteosarcoma	19	12	41.6667	33.3333	8.33333		Squamous cell carcinoma of the larynx	23.5955		Squamous cell carcinoma of the vulva	18.5185
	Lung, neuroendocrine tumor (NET)	10	8	87.5	12.5	0	17	Squamous cell carcinoma of the skin	145	70	41.4286	34.2857	7.14286		Sarcoma, not otherwise specified (NOS)	22.449		Malignant melanoma lymph node metastasis	17.1875
Tumors of the female genital tract	Squamous cell carcinoma of the vagina	78	63	60.3175	23.8095	15.873	18	Squamous cell carcinoma of the lung	80	66	40.9091	25.7576	15.1515		Gallbladder adenocarcinoma	21.4286		Squamous cell carcinoma of the vagina	15.873
	Squamous cell carcinoma of the vulva	157	135	54.0741	27.4074	18.5185	19	Urothelial carcinoma, pT2-4 G3	162	127	40.1575	14.1732	25.9843		Cholangiocarcinoma	21.2121		Sarcomatoid urothelial carcinoma	15.7895
	Squamous cell carcinoma of the cervix	136	118	83.0508	15.2542	1.69492	20	Adenocarcinoma of the esophagus	83	73	39.726	30.137	9.58904		Squamous cell carcinoma of the anal canal	20		Squamous cell carcinoma of the lung	15.1515
	Adenocarcinoma of the cervix	23	21	85.7143	9.52381	4.7619	21	Squamous cell carcinoma of the vagina	78	63	39.6825	23.8095	15.873		Ileum, neuroendocrine carcinoma (NEC)	20		Myofibrosarcoma	15
	Endometrioid endometrial carcinoma	152	111	98.1982	0.900901	0.900901	22	Leiomyosarcoma	94	51	39.2157	31.3725	7.84314		Serous carcinoma of the ovary	18.8976		Acinar cell carcinoma of the pancreas	14.2857
	Endometrial serous carcinoma	54	43	93.0233	6.97674	0	23	Diffuse large B-cell lymphoma (DLBCL) in the testis	16	13	38.4615	30.7692	7.69231		Mucinous carcinoma of the breast	17.6471		Gallbladder adenocarcinoma	14.2857
	Carcinosarcoma of the uterus	29	16	100	0	0	24	Mesothelioma, epithelioid	40	27	37.037	14.8148	22.2222		Gastric adenocarcinoma, intestinal type	16.3265		Rhabdomyosarcoma	14.2857
	Endometrioid carcinoma of the ovary	89	70	84.2857	14.2857	1.42857	25	Mucinous carcinoma of the ovary	57	33	36.3636	12.1212	24.2424		Non-invasive papillary urothelial carcinoma, pTa G3	16		Gastric adenocarcinoma, intestinal type	13.2653
	Serous carcinoma of the ovary	151	127	80.315	18.8976	0.787402	26	Non-invasive papillary urothelial carcinoma, pTa G3	32	25	36	16	20		Squamous cell carcinoma of the pharynx	15.6863		Adenocarcinoma of the lung	12.7517
	Mucinous carcinoma of the ovary	57	33	63.6364	12.1212	24.2424	27	Gallbladder adenocarcinoma	20	14	35.7143	21.4286	14.2857		Diffuse large B cell lymphoma (DLBCL)	15.6627		Oral squamous cell carcinoma (floor of the mouth)	11.2069
	Clear cell carcinoma of the ovary	23	11	100	0	0	28	Cholangiocarcinoma	58	33	30.303	21.2121	9.09091		Malignant peripheral nerve sheath tumor (MPNST)	15.3846		Diffuse large B cell lymphoma (DLBCL)	9.63855
	Carcinosarcoma of the ovary	17	13	84.6154	7.69231	7.69231	29	Myofibrosarcoma	26	20	30	15	15		Dermatofibrosarcoma protuberans	15.3846		Adenocarcinoma of the esophagus	9.58904
	Granulosa cell tumor of the ovary	44	35	97.1429	0	2.85714	30	Gastric adenocarcinoma, intestinal type	121	98	29.5918	16.3265	13.2653		Squamous cell carcinoma of the cervix	15.2542		Cholangiocarcinoma	9.09091
	Leydig cell tumor of the ovary	4	4	100	0	0	31	Adenocarcinoma of the lung	196	149	27.5168	14.7651	12.7517		Myofibrosarcoma	15		Osteosarcoma	8.33333
	Sertoli cell tumor of the ovary	1	1	100	0	0	32	Diffuse large B cell lymphoma (DLBCL)	113	83	25.3012	15.6627	9.63855		Mesothelioma, epithelioid	14.8148		Medullary carcinoma of the breast	8.33333
	Sertoli Leydig cell tumor of the ovary	3	2	100	0	0	33	Oral squamous cell carcinoma (floor of the mouth)	130	116	24.1379	12.931	11.2069		Adenocarcinoma of the lung	14.7651		Gastric adenocarcinoma, diffuse type	8.13953
	Steroid cell tumor of the ovary	3	2	100	0	0	34	Squamous cell carcinoma of the pharynx	60	51	23.5294	15.6863	7.84314		Chondrosarcoma	14.2857		Leiomyosarcoma	7.84314
	Brenner tumor	41	30	93.3333	0	6.66667	35	Dermatofibrosarcoma protuberans	21	13	23.0769	15.3846	7.69231		Endometrioid carcinoma of the ovary	14.2857		Squamous cell carcinoma of the pharynx	7.84314
Tumors of the breast	Invasive breast carcinoma of no special type	80	60	91.6667	8.33333	0	36	Squamous cell carcinoma of the anal canal	91	70	22.8571	20	2.85714		Urothelial carcinoma, pT2-4 G3	14.1732		Diffuse large B-cell lymphoma (DLBCL) in the testis	7.69231
	Lobular carcinoma of the breast	122	67	97.0149	2.98507	0	37	Ileum, neuroendocrine carcinoma (NEC)	8	5	20	20	0		Adenocarcinoma of the prostate, Gleason 5+5	13.8462		Dermatofibrosarcoma protuberans	7.69231
	Medullary carcinoma of the breast	15	12	83.3333	8.33333	8.33333	38	Serous carcinoma of the ovary	151	127	19.685	18.8976	0.787402		Ductal adenocarcinoma of the pancreas	13.8298		Carcinosarcoma of the ovary	7.69231
	Tubular carcinoma of the breast	18	11	100	0	0	39	Mucinous carcinoma of the breast	22	17	17.6471	17.6471	0		Oral squamous cell carcinoma (floor of the mouth)	12.931		Squamous cell carcinoma of the skin	7.14286
	Mucinous carcinoma of the breast	22	17	82.3529	17.6471	0	40	Squamous cell carcinoma of the cervix	136	118	16.9492	15.2542	1.69492		Lung, neuroendocrine tumor (NET)	12.5		Brenner tumor	6.66667
	Phyllodes tumor of the breast	50	36	100	0	0	41	Medullary carcinoma of the breast	15	12	16.6667	8.33333	8.33333		Mucinous carcinoma of the ovary	12.1212		Adenocarcinoma of the cervix	4.7619
Tumors of the digestive system	Adenomatous polyp, low-grade dysplasia	50	24	100	0	0	42	Gastric adenocarcinoma, diffuse type	119	86	16.2791	8.13953	8.13953		Liposarcoma	10.7143		Follicular lymphoma	4.05405
	Adenomatous polyp, high-grade dysplasia	50	37	100	0	0	43	Sarcomatoid urothelial carcinoma	25	19	15.7895	0	15.7895		Squamous cell carcinoma of the penis	10.5882		Gastrointestinal stromal tumor (GIST)	4
	Adenocarcinoma of the colon	82	69	92.7536	7.24638	0	44	Endometrioid carcinoma of the ovary	89	70	15.7143	14.2857	1.42857		Angiosarcoma	10.3448		Thymoma	3.7037
	Gastric adenocarcinoma, diffuse type	119	86	83.7209	8.13953	8.13953	45	Carcinosarcoma of the ovary	17	13	15.3846	7.69231	7.69231		Adrenal cortical carcinoma	10		Clear cell renal cell carcinoma	3.57143
	Gastric adenocarcinoma, intestinal type	121	98	70.4082	16.3265	13.2653	46	Adenocarcinoma of the cervix	23	21	14.2857	9.52381	4.7619		Adenocarcinoma of the cervix	9.52381		Angiosarcoma	3.44828
	Adenocarcinoma of the esophagus	83	73	60.274	30.137	9.58904	47	Rhabdomyosarcoma	7	7	14.2857	0	14.2857		Follicular lymphoma	9.45946		Squamous cell carcinoma of the anal canal	2.85714
	Squamous cell carcinoma of the esophagus	76	52	50	30.7692	19.2308	48	Adenocarcinoma of the prostate, Gleason 5+5	85	65	13.8462	13.8462	0		Urothelial carcinoma of the kidney pelvis	9.09091		Granulosa cell tumor of the ovary	2.85714
	Squamous cell carcinoma of the anal canal	91	70	77.1429	20	2.85714	49	Angiosarcoma	42	29	13.7931	10.3448	3.44828		T-cell non-Hodgkin's lymphoma	9.09091		Basal cell carcinoma of the skin	2.7027
	Cholangiocarcinoma	58	33	69.697	21.2121	9.09091	50	Follicular lymphoma	88	74	13.5135	9.45946	4.05405		Medullary carcinoma of the breast	8.33333		Squamous cell carcinoma of the penis	2.35294
	Gallbladder adenocarcinoma	20	14	64.2857	21.4286	14.2857	51	Squamous cell carcinoma of the penis	92	85	12.9412	10.5882	2.35294		Invasive breast carcinoma of no special type	8.33333		Hepatocellular carcinoma	2.27273
	Gallbladder Klatskin tumor	1	1	0	100	0	52	Lung, neuroendocrine tumor (NET)	10	8	12.5	12.5	0		Gastric adenocarcinoma, diffuse type	8.13953		Liposarcoma	1.78571
	Hepatocellular carcinoma	62	44	97.7273	0	2.27273	53	Liposarcoma	96	56	12.5	10.7143	1.78571		Gastrointestinal stromal tumor (GIST)	8		Squamous cell carcinoma of the cervix	1.69492
	Ductal adenocarcinoma of the pancreas	128	94	41.4894	13.8298	44.6809	54	Gastrointestinal stromal tumor (GIST)	62	50	12	8	4		Adenocarcinoma of the prostate, Gleason 4+4	7.8125		Neurofibroma	1.51515
	Pancreatic/Ampullary adenocarcinoma	37	23	39.1304	26.087	34.7826	55	Adrenal cortical carcinoma	27	20	10	10	0		Carcinosarcoma of the ovary	7.69231		Endometrioid carcinoma of the ovary	1.42857
	Acinar cell carcinoma of the pancreas	10	7	42.8571	42.8571	14.2857	56	T-cell non-Hodgkin's lymphoma	25	22	9.09091	9.09091	0		Adenocarcinoma of the colon	7.24638		Hodgkin's lymphoma	1.16279
	Gastrointestinal stromal tumor (GIST)	62	50	88	8	4	57	Invasive breast carcinoma of no special type	80	60	8.33333	8.33333	0		Endometrial serous carcinoma	6.97674		Endometrioid endometrial carcinoma	0.900901
	Appendix, neuroendocrine tumor (NET)	3	3	100	0	0	58	Adenocarcinoma of the prostate, Gleason 4+4	80	64	7.8125	7.8125	0		Ewing sarcoma	6.66667		Serous carcinoma of the ovary	0.787402
	Ileum, neuroendocrine tumor (NET)	4	4	100	0	0	59	Thymoma	29	27	7.40741	3.7037	3.7037		Leiomyoma	6.25
	Pancreas, neuroendocrine tumor (NET)	49	40	97.5	2.5	0	60	Adenocarcinoma of the colon	82	69	7.24638	7.24638	0		Mantle cell lymphoma	5.88235
	Colorectal, neuroendocrine carcinoma (NEC)	2	2	100	0	0	61	Clear cell renal cell carcinoma	50	28	7.14286	3.57143	3.57143		Paraganglioma	5.71429
	Ileum, neuroendocrine carcinoma (NEC)	8	5	80	20	0	62	Endometrial serous carcinoma	54	43	6.97674	6.97674	0		Seminoma	5.6338
	Pancreas, neuroendocrine carcinoma (NEC)	2	2	100	0	0	63	Brenner tumor	41	30	6.66667	0	6.66667		Small lymphocytic lymphoma, B-cell type (B-SLL/B-CLL)	4.44444
Tumors of the urinary system	Non-invasive papillary urothelial carcinoma, pTa G3	32	25	64	16	20	64	Ewing sarcoma	23	15	6.66667	6.66667	0		Mesothelioma, biphasic	4.34783
	Urothelial carcinoma, pT2-4 G3	162	127	59.8425	14.1732	25.9843	65	Leiomyoma	50	16	6.25	6.25	0		Papillary renal cell carcinoma	4
	Squamous cell carcinoma of the bladder	22	21	42.8571	28.5714	28.5714	66	Mantle cell lymphoma	18	17	5.88235	5.88235	0		Thymoma	3.7037
	Small cell neuroendocrine carcinoma of the bladder	3	3	100	0	0	67	Paraganglioma	41	35	5.71429	5.71429	0		Clear cell renal cell carcinoma	3.57143
	Sarcomatoid urothelial carcinoma	25	19	84.2105	0	15.7895	68	Seminoma	111	71	5.6338	5.6338	0		Leydig cell tumor of the testis	3.44828
	Urothelial carcinoma of the kidney pelvis	62	55	54.5455	9.09091	36.3636	69	Basal cell carcinoma of the skin	89	37	5.40541	2.7027	2.7027		Lobular carcinoma of the breast	2.98507
	Clear cell renal cell carcinoma	50	28	92.8571	3.57143	3.57143	70	Small lymphocytic lymphoma, B-cell type (B-SLL/B-CLL)	50	45	4.44444	4.44444	0		Basal cell carcinoma of the skin	2.7027
	Papillary renal cell carcinoma	50	25	96	4	0	71	Papillary renal cell carcinoma	50	25	4	4	0		Pancreas, neuroendocrine tumor (NET)	2.5
	Chromophobe renal cell carcinoma	50	10	100	0	0	72	Leydig cell tumor of the testis	31	29	3.44828	3.44828	0		Medullary thyroid carcinoma	2.38095
	Oncocytoma of the kidney	50	28	100	0	0	73	Lobular carcinoma of the breast	122	67	2.98507	2.98507	0		Pheochromocytoma	2.17391
Tumors of the male genital organs	Adenocarcinoma of the prostate, Gleason 3+3	83	59	100	0	0	74	Granulosa cell tumor of the ovary	44	35	2.85714	0	2.85714		Follicular thyroid carcinoma	1.26582
	Adenocarcinoma of the prostate, Gleason 4+4	80	64	92.1875	7.8125	0	75	Pancreas, neuroendocrine tumor (NET)	49	40	2.5	2.5	0		Papillary thyroid carcinoma	1.20482
	Adenocarcinoma of the prostate, Gleason 5+5	85	65	86.1538	13.8462	0	76	Medullary thyroid carcinoma	111	42	2.38095	2.38095	0		Hodgkin's lymphoma	1.16279
	Seminoma	111	71	94.3662	5.6338	0	77	Hodgkin's lymphoma	103	86	2.32558	1.16279	1.16279		Schwannoma	1.14943
	Embryonal carcinoma of the testis	54	37	100	0	0	78	Hepatocellular carcinoma	62	44	2.27273	0	2.27273
	Leydig cell tumor of the testis	31	29	96.5517	3.44828	0	79	Pheochromocytoma	51	46	2.17391	2.17391	0
	Sertoli cell tumor of the testis	2	2	100	0	0	80	Endometrioid endometrial carcinoma	152	111	1.8018	0.900901	0.900901
	Sex cord stromal tumor of the testis	1	1	100	0	0	81	Neurofibroma	117	66	1.51515	0	1.51515
	Spermatocytic tumor of the testis	1	1	100	0	0	82	Follicular thyroid carcinoma	154	79	1.26582	1.26582	0
	Yolk sac tumor	53	34	100	0	0	83	Papillary thyroid carcinoma	391	249	1.20482	1.20482	0
	Teratoma	53	22	100	0	0	84	Schwannoma	122	87	1.14943	1.14943	0
	Squamous cell carcinoma of the penis	92	85	87.0588	10.5882	2.35294	85
Tumors of endocrine organs	Adenoma of the thyroid gland	113	55	100	0	0	86
	Papillary thyroid carcinoma	391	249	98.7952	1.20482	0	87
	Follicular thyroid carcinoma	154	79	98.7342	1.26582	0	88
	Medullary thyroid carcinoma	111	42	97.619	2.38095	0	89
	Parathyroid gland adenoma	43	38	100	0	0	90
	Anaplastic thyroid carcinoma	45	19	100	0	0	91
	Adrenal cortical adenoma	48	22	100	0	0	92
	Adrenal cortical carcinoma	27	20	90	10	0	93
	Pheochromocytoma	51	46	97.8261	2.17391	0	94
Tumors of hematopoetic and lymphoid tissues	Hodgkin's lymphoma	103	86	97.6744	1.16279	1.16279	95
	Small lymphocytic lymphoma, B-cell type (B-SLL/B-CLL)	50	45	95.5556	4.44444	0	96
	Diffuse large B cell lymphoma (DLBCL)	113	83	74.6988	15.6627	9.63855	97
	Follicular lymphoma	88	74	86.4865	9.45946	4.05405	98
	T-cell non-Hodgkin's lymphoma	25	22	90.9091	9.09091	0	99
	Mantle cell lymphoma	18	17	94.1176	5.88235	0	100
	Marginal zone lymphoma	16	11	100	0	0	101
	Diffuse large B-cell lymphoma (DLBCL) in the testis	16	13	61.5385	30.7692	7.69231	102
	Burkitt lymphoma	5	3	100	0	0	103
Tumors of soft tissue and bone	Granular cell tumor	23	10	100	0	0	104
	Leiomyoma	50	16	93.75	6.25	0	105
	Leiomyosarcoma	94	51	60.7843	31.3725	7.84314	106
	Liposarcoma	96	56	87.5	10.7143	1.78571	107
	Malignant peripheral nerve sheath tumor (MPNST)	15	13	53.8462	15.3846	30.7692	108
	Myofibrosarcoma	26	20	70	15	15	109
	Angiosarcoma	42	29	86.2069	10.3448	3.44828	110
	Angiomyolipoma	91	24	100	0	0	111
	Dermatofibrosarcoma protuberans	21	13	76.9231	15.3846	7.69231	112
	Ganglioneuroma	14	9	100	0	0	113
	Kaposi sarcoma	8	3	100	0	0	114
	Neurofibroma	117	66	98.4848	0	1.51515	115
	Sarcoma, not otherwise specified (NOS)	74	49	51.0204	22.449	26.5306	116
	Paraganglioma	41	35	94.2857	5.71429	0	117
	Ewing sarcoma	23	15	93.3333	6.66667	0	118
	Rhabdomyosarcoma	7	7	85.7143	0	14.2857	119
	Schwannoma	122	87	98.8506	1.14943	0	120
	Synovial sarcoma	12	11	100	0	0	121
	Osteosarcoma	19	12	58.3333	33.3333	8.33333	122
	Chondrosarcoma	15	7	42.8571	14.2857	42.8571	123
	Rhabdoid tumor	5	4	100	0	0	124
	Solitary fibrous tumor	17	14	100	0	0	125
	Summe	7172	4999
